# Supplementary material for: Gp93 safeguards tissue homeostasis by preventing ROS-JNK-mediated apoptosis
Source: Redox Biol. 2025 Feb 8;81:103537. doi: 10.1016/j.redox.2025.103537 (PMC11875814; doi:10.1016/j.redox.2025.103537)
Supplement: Multimedia component 2 [file mmc2.xlsx]

## Sheet: Sheet1
The detailed genotypes of each experiment are described below
Fig. 1	25℃	Fig. 1A, E	GMR-Gal4/+
		Fig. 1B, F	GMR-Gal4/UAS-Egr; UAS-GFP/+
		Fig. 1C, G	GMR-Gal4/UAS-Egr; UAS-Gp93Kyo/+
		Fig. 1D, H	GMR-Gal4/UAS-Egr; UAS-Puc/+
		Fig. 1K, N	ey-Gal4/+
		Fig. 1L, O	UAS-Gp93-IR5520R-3/+; ey-Gal4/+
		Fig. 1M, P	UAS-Gp93-gRNA/+; ey-Gal4/UAS-Cas9.P2
Fig. 2	29℃	Fig. 2A, A', F	ptc-Gal4 UAS-GFP/+
		Fig. 2B, B', G	ptc-Gal4 UAS-GFP/UAS-Egr; UAS-GFP/tub-Gal80ts
		Fig. 2C, C', H	ptc-Gal4 UAS-GFP/UAS-Egr; UAS-Gp93Kyo/tub-Gal80ts
		Fig. 2D, D', I	ptc-Gal4 UAS-GFP/UAS-Egr; UAS-Puc/tub-Gal80ts
	25℃	Fig. 2K, O	nub-Gal4/+
		Fig. 2L, P	nub-Gal4/UAS-Gp93-IR5520R-3
		Fig. 2M, Q	nub-Gal4/UAS-Gp93-gRNA; UAS-Cas9.P2/+
Fig. 3	25℃	Fig. 3A, D	nub-Gal4/+
		Fig. 3B, E	nub-Gal4/UAS-Gp93-IR5520R-3; UAS-GFP/+
		Fig. 3C, F	nub-Gal4/UAS-Gp93-IR5520R-3; UAS-DRONCDN/+
Fig. 4	25℃	Fig. 4A, D, G	nub-Gal4/+
		Fig. 4B	nub-Gal4/UAS-Gp93-IR5520R-3
		Fig. 4C	nub-Gal4/UAS-Gp93-gRNA; UAS-Cas9.P2/+
		Fig. 4E, H	nub-Gal4/UAS-Gp93-IR5520R-3; UAS-GFP/+
		Fig. 4F, I	nub-Gal4/UAS-Gp93-IR5520R-3; UAS-Puc/+
Fig. 5	25℃	Fig. 5A, F, K	nub-Gal4/+
		Fig. 5B, G, L	nub-Gal4/UAS-Gp93-IR5520R-3; UAS-GFP/+
		Fig. 5C, H, M	nub-Gal4/UAS-Gp93-IR5520R-3; UAS-Gtpx/+
		Fig. 5D, I, N	nub-Gal4/UAS-Gp93-IR5520R-3; UAS-Sod1/+
		Fig. 5E, J, O	nub-Gal4/UAS-Gp93-IR5520R-3; UAS-hSod1/+
Fig. 6	29℃	Fig. 6A, E	nub-Gal4/+
		Fig. 6B, F	nub-Gal4/+; UAS-Gp93-IR5520R-1/UAS-GFP
		Fig. 6C, G	nub-Gal4/+; UAS-Gp93-IR5520R-1/UAS-PERK-IRV110278
		Fig. 6D, H	nub-Gal4/+; UAS-Gp93-IR5520R-1/UAS-PERK-IRV16427
Fig. 7	25℃	Fig. 7A	elav-Gal4/+
		Fig. 7B	UAS-Gp93-IR5520R-3/+; elav-Gal4/UAS-GFP
		Fig. 7C	UAS-Gp93-IR5520R-3/+; elav-Gal4/UAS-Puc
		Fig. 7D	UAS-Gp93-IR5520R-3/+; elav-Gal4/UAS-hSod1
Fig. 8	25℃	Fig. 8A	Appl-Gal4/+
		Fig. 8B	Appl-Gal4/+
		Fig. 8C	Appl-Gal4/+
			Appl-Gal4/+; UAS-Gp93Kyo/+
		Fig. 8D, E, G, H	Appl-Gal4/+
		Fig. 8F, I	Appl-Gal4/+; UAS-Gp93Kyo/+
		Fig. 8M	Appl-Gal4/+
			Appl-Gal4/+; UAS-Gp93Kyo/+
Fig. 9	25℃	Fig. 9A, D, G, J	nub-Gal4/+
		Fig. 9B, E, H, K	nub-Gal4/+; UAS-Gp93-IR5520R-1/+
		Fig. 9C, F, I, L	nub-Gal4/UAS-Myc-HSP90B1; UAS-Gp93-IR5520R-1/+
Fig. S1	25℃	Fig. S 1A	GMR-Gal4/+
		Fig. S 1B	GMR-Gal4/UAS-Gp93-IR5520R-3
Fig. S2	29℃	Fig. S 2A	act-Gal4/+; tub-Gal80ts/UAS-GFP
			act-Gal4/UAS-Gp93-IR5520R-3; tub-Gal80ts/+
			act-Gal4/+; tub-Gal80ts/UAS-Gp93-IR5520R-1
			act-Gal4/UAS-Gp93-gRNA; tub-Gal80ts/UAS-Cas9.P2
Fig. S3	25℃	Fig. S 3A	ey-Gal4/UAS-GFP
		Fig. S 3B	ey-Gal4/UAS-Gp93Kyo
	29℃	Fig. S 3D	act-Gal4/+; tub-Gal80ts/UAS-GFP
			act-Gal4/+; tub-Gal80ts/UAS-Gp93Kyo
Fig. S4	25℃	Fig. S 4A	ey-Gal4/UAS-GFP
		Fig. S 4B	UAS-Gp93-IR5520R-3/+; ey-Gal4/UAS-GFP
		Fig. S 4C	UAS-Gp93-IR5520R-3/+; ey-Gal4/UAS-Gp93Kyo
	29℃	Fig. S 4E	act-Gal4/+; tub-Gal80ts/UAS-GFP
			act-Gal4/UAS-Gp93-IR5520R-3; tub-Gal80ts/UAS-GFP
			act-Gal4/UAS-Gp93-IR5520R-3; tub-Gal80ts/UAS-Gp93Kyo
Fig. S5	25℃	Fig. S 5A	yw; ey-Gal4 UAS-Flp/+; FRT82 GMR-Hid CL3R/FRT82 +
		Fig. S 5B	yw; ey-Gal4 UAS-Flp/+; FRT82 GMR-Hid CL3R/FRT82 Gp933
		Fig. S 5C	yw; ey-Gal4 UAS-Flp/Gp93Rescue; FRT82 GMR-Hid CL3R/FRT82 Gp933
Fig. S6	25℃	Fig. S 6A	ptc-Gal4/+
		Fig. S 6B	ptc-Gal4/UAS-Gp93-IR5520R-3
Fig. S7	25℃	Fig. S 7A	nub-Gal4/+
		Fig. S 7B	nub-Gal4/UAS-Gp93-IR5520R-3
	29℃	Fig. S 7D	act-Gal4/+; tub-Gal80ts/+
			act-Gal4/UAS-Gp93-IR5520R-3; tub-Gal80ts/+
Fig. S8	25℃	Fig. S 8A-A''	yw/+; ey-Flp act-Gal4 UAS-GFP/+; FRT82 tub-Gal80/FRT82 Gp933
Fig. S9	25℃	Fig. S 9A	nub-Gal4/+; Puc-HA/+
		Fig. S 9B	nub-Gal4/UAS-Gp93-IR5520R-3; Puc-HA/+
	29℃	Fig. S 9D	act-Gal4/+; tub-Gal80ts/+
			act-Gal4/UAS-Gp93-IR5520R-3; tub-Gal80ts/+
Fig. S10	25℃	Fig. S 10A, A' and D	ptc-Gal4 UAS-GFP/+
		Fig. S 10B, B' and E	ptc-Gal4 UAS-GFP/UAS-scrib-IR
		Fig. S 10C, C' and F	ptc-Gal4 UAS-GFP/UAS-scrib-IR; UAS-Gp93Kyo/+
Fig. S11	29℃	Fig. S 11A	nub-Gal4/+
		Fig. S 11B	nub-Gal4/UAS-Gp93-IR5520R-3
		Fig. S 11D	act-Gal4/+; tub-Gal80ts/+
			act-Gal4/UAS-Gp93-IR5520R-3; tub-Gal80ts/+
Fig. S12	29℃	Fig. S 12A	nub-Gal4/+
		Fig. S 12B	nub-Gal4/+; UAS-Gp93-IR5520R-1/UAS-GFP
		Fig. S 12C	nub-Gal4/UAS-Hsp83; UAS-Gp93-IR5520R-1/+
		Fig. S 12D	nub-Gal4/UAS-BiP; UAS-Gp93-IR5520R-1/+
Fig. S13	29℃	Fig. S 13A, D and G	nub-Gal4/+
		Fig. S 13B, E and H	nub-Gal4/+; UAS-Gp93-IR5520R-1/UAS-GFP
		Fig. S 13C, F and I	nub-Gal4/UAS-BiP; UAS-Gp93-IR5520R-1/+
Fig. S14	25℃	Fig. S 14A	en-Gal4/+
		Fig. S 14B	en-Gal4/UAS-Gp93-IR5520R-3
	29℃	Fig. S 14C	nub-Gal4/+
		Fig. S 14D	nub-Gal4/+; UAS-PERK
Fig. S15	25℃	Fig. S 15A-A'''	elav-Gal4/UAS-LacZ
		Fig. S 15B-B'''	UAS-Gp93-IR5520R-3/+; elav-Gal4/+
		Fig. S 15E	elav-Gal4/UAS-LacZ
			UAS-Gp93-IR5520R-3/+; elav-Gal4/+
Fig. S16	25℃	Fig. S 16A, B, C	elav-Gal4/+
			elav-Gal4/UAS-Gp93Kyo
		Fig. S 16D	elav-Gal4/+
			elav-Gal4/UAS-Gp93BL
Fig. S17	29℃	Fig. S 17A	act-Gal4/+; tub-Gal80ts/+
			act-Gal4/UAS-Myc-HSP90B1; tub-Gal80ts/+
